# Supplementary material for: ﻿Phylogenomic analysis of 997 nuclear genes reveals the need for extensive generic re-delimitation in Caesalpinioideae (Leguminosae)
Source: PhytoKeys. 2022 Aug 22;205:3–58. doi: 10.3897/phytokeys.205.85866 (PMC9848904; doi:10.3897/phytokeys.205.85866)
Supplement: Supplementary material 1 — Table S1 [file phytokeys-205-003_article-85866__-s001.xlsx]

## Sheet: Sheet1
Taxon	Voucher	ENA accession number	Source
Abarema cochliacarpos	de Queiroz 15538 (HUEFS)	ERS4812838	Koenen et al. 2020
Abarema diamantina	Guerra 148 (ICN)	ERS11697078	This study
Acacia alata var. biglandulosa	Murphy 464 (MELU)	ERS11697096	This study
Acacia ampliceps	Murphy 323 (MELU)	ERS11697097	This study
Acacia auriculiformis	Brown 154 (MEL)	ERS11697098	This study
Acacia ausfeldii	Karunajeewa 1149 (MEL)	ERS11697099	This study
Acacia colei var. colei	Murphy 326 (MELU)	ERS11697100	This study
Acacia deanei subsp. paucijuga	Murphy 599 (MELU)	ERS11697101	This study
Acacia longifolia	Koenen 182 (Z)	ERS4812840	Koenen et al. 2020
Acacia lycopodiifolia	Murphy 339 (MELU)	ERS11697102	This study
Acacia montana	Murphy 672 (MELU)	ERS11697103	This study
Acacia murrayana	Ariati 110 (MELU)	ERS11697104	This study
Acacia oswaldii	Murphy 573 (MELU)	ERS11697105	This study
Acacia platycarpa	Murphy 327 (MELU)	ERS11697106	This study
Acacia pycnantha	Murphy 670 (MELU)	ERS11697107	This study
Acacia pyrifolia	Murphy 337 (MELU)	ERS11697108	This study
Acacia rostellifera	Murphy 466 (MELU)	ERS11697109	This study
Acacia sibirica	Murphy 486 (MEL)	ERS11697110	This study
Acacia triptera	Karunajeewa 1446 (MEL)	ERS11697111	This study
Acacia tumida	Murphy 306 (MELU)	ERS11697112	This study
Acacia verniciflua	Karunajeewa 1012 (MEL)	ERS11697113	This study
Acacia victoriae	Ariati 260 (MELU)	ERS11697114	This study
Acaciella villosa	Hughes 2635 (FHO)	ERS4812841	Koenen et al. 2020
Acrocarpus fraxinifolius	Manos 1416 (DUKE)	ERS11697115	This study
Adenanthera pavonina	Ambriansyah and Arifin AA295 (K)	ERS4812842	Koenen et al. 2020
Adenopodia patens	Sandoval MS343 (K)	ERS4812843	Koenen et al. 2020
Adenopodia scelerata	Jongkind 10602 (WAG)	ERS4812844	Koenen et al. 2020
Afrocalliandra gilbertii	Gillett and Hemming 24799 (PRE)	ERS11697116	This study
Afrocalliandra redacta	Germishuizen 5585 (PRE)	ERS11697117	This study
Alantsilodendron glomeratum	Koenen 257 (G, K)	ERS11697118	This study
Alantsilodendron pilosum	Koenen 203 (Z)	ERS4812845	Koenen et al. 2020
Alantsilodendron villosum	Koenen 409 (G, K)	ERS11697119	This study
Albizia adianthifolia	Wieringa 6278 (WAG)	ERS4812846	Koenen et al. 2020
Albizia adinocephala	Hughes 1070 (FHO)	ERS11697120	This study
Albizia altissima	Jongkind 10709 (WAG)	ERS4812847	Koenen et al. 2020
Albizia anthelmintica	Maurin 363 (JRAU)	ERS4812848	Koenen et al. 2020
Albizia atakataka	Koenen 229 (Z)	ERS4812849	Koenen et al. 2020
Albizia aurisparsa	Koenen 230 (Z)	ERS4812850	Koenen et al. 2020
Albizia bernieri	Koenen 354 (Z)	ERS4812851	Koenen et al. 2020
Albizia berteroana	Jiménez Rodríguez 1107 (NY)	ERS11697121	This study
Albizia boivinii	Koenen 270 (Z)	ERS4812852	Koenen et al. 2020
Albizia brevifolia	Maurin 826 (JRAU)	ERS4812853	Koenen et al. 2020
Albizia burkartiana	Stival-Santos 678 (RB)	ERS4812854	Koenen et al. 2020
Albizia carbonaria	Daza 16353 (K)	ERS11697122	This study
Albizia coripatensis	Hughes 2433 (FHO)	ERS11697123	This study
Albizia decandra	Vilhena 231 (NY)	ERS11697124	This study
Albizia dinklagei	Jongkind 7359 (WAG)	ERS4812855	Koenen et al. 2020
Albizia edwallii	Dalmaso 272 (RB)	ERS4812856	Koenen et al. 2020
Albizia eriorhachis	Breteler 507 (WAG)	ERS11697167	This study
Albizia ferruginea	Jongkind 10762 (WAG)	ERS4812857	Koenen et al. 2020
Albizia glabripetala	Lewis 1652 (K)	ERS11697125	This study
Albizia grandibracteata	Koenen 159 (WAG)	ERS4812858	Koenen et al. 2020
Albizia inundata	Wood 26530 (K)	ERS4812859	Koenen et al. 2020
Albizia leonardii	Zanoni 34986 (NY)	ERS11697126	This study
Albizia leptophylla	Brummitt 14035 (K)	ERS11697292	This study
Albizia mahalao	Koenen 216 (Z)	ERS4812860	Koenen et al. 2020
Albizia masikororum	Koenen 237 (Z)	ERS4812861	Koenen et al. 2020
Albizia multiflora	Hughes 3090 (FHO)	ERS11697127	This study
Albizia niopoides	Simon 1601 (CEN)	ERS11697128	This study
Albizia obbiadensis	Thulin 4163 (UPS)	ERS4812862	Koenen et al. 2020
Albizia obliquifoliolata	Wieringa 6519 (WAG)	ERS4812863	Koenen et al. 2020
Albizia polyphylla	Koenen 256 (Z)	ERS4812864	Koenen et al. 2020
Albizia retusa	Hyland 2732 (L)	ERS4812865	Koenen et al. 2020
Albizia rhombifolia	Deighton 3618 (K)	ERS11697168	This study
Albizia sahafariensis	Koenen 405 (Z)	ERS4812866	Koenen et al. 2020
Albizia saponaria	Jobson 1041 (BH)	ERS4812867	Koenen et al. 2020
Albizia sinaloensis	Hughes 1576 (K)	ERS11697130	This study
Albizia subdimidiata var. minor	Gorts 341 (K)	ERS11697131	This study
Albizia subdimidiata var. subdimidiata	Ferreira 210 (K)	ERS11697129	This study
Albizia tomentosa	Hughes 648 (K)	ERS11697132	This study
Albizia umbellata	Jobson 1037 (BH)	ERS4812882	Koenen et al. 2020
Albizia umbellata subsp. umbellata	Larsen 33736 (K)	ERS11697169	This study
Albizia versicolor	Maurin 560 (JRAU)	ERS4812868	Koenen et al. 2020
Albizia viridis	Du Puy M251 (K)	ERS4812869	Koenen et al. 2020
Albizia xerophytica	Hughes 1435 (K)	ERS11697133	This study
Albizia zygia	Wieringa 5915 (WAG)	ERS4812870	Koenen et al. 2020
Amblygonocarpus andongensis	Sokpon 1451 (WAG)	ERS4812871	Koenen et al. 2020
Anadenanthera colubrina	de Queiroz 15685 (HUEFS)	ERS4812872	Koenen et al. 2020
Arapatiella psilophylla	de Lima et al. 7906 (RB)	ERS11697134	This study
Archidendron bubalinum	Latiff and Zainudin ALM3503 (L)	ERS11697135	This study
Archidendron clypearia	Wieringa 1849 (WAG)	ERS11697136	This study
Archidendron ellipticum subsp. ellipticum	Kalat ARK 42 (L)	ERS11697137	This study
Archidendron grandiflorum	Clarkson 6233 (L)	ERS11697138	This study
Archidendron jiringa	Annable 3321 (NY)	ERS11697139	This study
Archidendron kanisii	Ford and Holmes AF3669 (L)	ERS11697140	This study
Archidendron lucidum	Wang and Lin 2534 (L)	ERS4812873	Koenen et al. 2020
Archidendron ptenopum	Takeuchi and Ama 15334 (L)	ERS11697141	This study
Archidendron quocense	Newman 2094 (E)	ERS4812874	Koenen et al. 2020
Archidendron triplinervium	Church et al. 1171 (L)	ERS11697142	This study
Archidendropsis granulosa	McKee 38353 (L)	ERS4812875	Koenen et al. 2020
Archidendropsis xanthoxylon	Hyland 9229 (L)	ERS11697143	This study
Arcoa gonavensis	Gardner and Knees 7026 (E)	ERS11697144	This study
Arquita trichocarpa	Gagnon 2018 (MT)	ERS11697145	This study
Aubrevillea kerstingii	Nimba Botanic Team JR957 (WAG)	ERS4812876	Koenen et al. 2020
Balizia elegans	Iganci 870 (RB)	ERS11697146	This study
Balizia leucocalyx	Aguilar 1939 (NY)	ERS11697147	This study
Balizia pedicellaris	de Queiroz 15529 (HUEFS)	ERS4812877	Koenen et al. 2020
Balizia sp. nov.	Morim 577 (RB)	ERS4812878	Koenen et al. 2020
Balsamocarpon brevifolium	Eggli and Leuenberger 2986 (Z)	ERS11697148	This study
Batesia floribunda	Grenand 3032 (CAY)	ERS11697149	This study
Biancaea decapetala	Hughes 2227 (FHO)	ERS11697150	This study
Blanchetiodendron blanchetii	de Queiroz 15616 (HUEFS)	ERS4812879	Koenen et al. 2020
Burkea africana	Smith 6 (WAG)	ERS11697151	This study
Bussea perrieri	Randrianasolo 527 (WAG)	ERS11697152	This study
Caesalpinia cassioides	Pennington 789 (K)	ERS11697153	This study
Caesalpinia crista	Herendeen 1 V 99 3 (US)	ERS11697155	This study
Calliandra bella	de Queiroz 15696 (HUEFS)	ERS11697156	This study
Calliandra haematocephala	Hughes 2604 (FHO)	ERS11697157	This study
Calliandra haematomma	Kass 2008 1 (BH)	ERS11697158	This study
Calliandra hygrophila	de Queiroz 15542 (HUEFS)	ERS4812880	Koenen et al. 2020
Calliandra parviflora	Wood 26606 (K)	ERS11697159	This study
Calliandra sessilis	de Queiroz 15608 (HUEFS)	ERS11697160	This study
Calliandra sp. nov.	Poilane 9150 (P)	ERS11697161	This study
Calliandra viscidula	de Queiroz 15541 (HUEFS)	ERS11697162	This study
Calliandropsis nervosa	Hughes 1784 (K)	ERS11697163	This study
Calpocalyx dinklagei	Wieringa 6094 (WAG)	ERS4812881	Koenen et al. 2020
Calpocalyx heitzii	van Valkenburg 2877 (WAG)	ERS11697164	This study
Campsiandra comosa	Iganci 856 (RB)	ERS11697165	This study
Cassia cowanii var. guianensis	Redden 3277 (US)	ERS11697166	This study
Cedrelinga cateniformis	Pennington 17761 (K)	ERS4812883	Koenen et al. 2020
Cenostigma pluviosum var. maraniona	Hughes 3105 (MT)	ERS11697170	This study
Ceratonia siliqua	Wieringa 3477 (WAG)	ERS11697171	This study
Chamaecrista adiantifolia	Iganci 861 (RB)	ERS11697172	This study
Chamaecrista lineata	Bradley 32006 (US)	ERS11697173	This study
Chamaecrista ramosa	Lewis 3845 (K)	ERS11697174	This study
Chamaecrista viscosa	Wood 26658 (K)	ERS11697175	This study
Chidlowia sanguinea	Wieringa 4338 (WAG)	ERS4812884	Koenen et al. 2020
Chloroleucon mangense var. mangense	Lozano 1166 (K)	ERS11697176	This study
Chloroleucon tenuiflorum	de Queiroz 15514 (HUEFS)	ERS4812885	Koenen et al. 2020
Cojoba arborea	Simon 1545 (CEN)	ERS4812886	Koenen et al. 2020
Cojoba filipes	Colella 1331 (NY)	ERS11697177	This study
Cojoba rufescens	Castroviejo 14683 (K)	ERS11697178	This study
Cojoba zanonii	Zanoni 36337 (NY)	ERS11697179	This study
Colvillea racemosa	Bruneau 1403 (MT)	ERS11697180	This study
Conzattia multiflora	Hughes 2071 (FHO)	ERS11697181	This study
Cordeauxia edulis	Kuchar 17803 (K)	ERS11697182	This study
Coulteria platyloba	MacQueen 178 (FHO)	ERS11697154	This study
Cylicodiscus gabunensis	Sosef 645A (WAG)	ERS4812887	Koenen et al. 2020
Delonix decaryi	Koenen 238 (G, K)	ERS11697183	This study
Delonix edule	Willing s.n. (K)	ERS11697227	This study
Denisophytum madagascariense	Bruneau et al. 1348 (MT)	ERS11697184	This study
Desmanthus acuminatus	Hughes 2314 (FHO)	ERS11697185	This study
Desmanthus balsensis	Hughes 1825 (FHO)	ERS11697186	This study
Desmanthus leptophyllus	Hughes 2035 (FHO)	ERS4812888	Koenen et al. 2020
Desmanthus virgatus	Wood 26551 (K)	ERS11697187	This study
Dichrostachys cinerea	Maurin 256 (JRAU)	ERS4812889	Koenen et al. 2020
Dichrostachys myriophylla	Koenen 301 (G, K)	ERS11697188	This study
Dichrostachys paucifoliolata	Luckow 4157 (BH)	ERS11697189	This study
Dichrostachys richardiana	Koenen 282 (G, K)	ERS11697190	This study
Dichrostachys tenuifolia	Labat 3579 (P)	ERS11697191	This study
Dichrostachys unijuga	Koenen 242 (G, K)	ERS11697192	This study
Dimorphandra davisii	Luckow 4593 (BH)	ERS11697193	This study
Dimorphandra gardneriana	Hughes 2409 (FHO)	ERS11697194	This study
Dimorphandra macrostachya	Iganci 877 (RB)	ERS4812890	Koenen et al. 2020
Dinizia jueirana-facao	Folli 4889 (HUEFS, K)	ERS11697195	This study
Diptychandra aurantiaca	Wood 26513 (K)	ERS4812891	Koenen et al. 2020
Ebenopsis confinis	Hughes 1539 (FHO)	ERS4812892	Koenen et al. 2020
Elephantorrhiza burkei	van der Bank 15 (JRAU)	ERS11697196	This study
Elephantorrhiza elephantina	Komape, Mabe, and Siebert 198 (JRAU)	ERS4812893	Koenen et al. 2020
Entada africana	van der Maesen 7144 (WAG)	ERS11697197	This study
Entada arenaria	Bamps 8098 (WAG)	ERS11697198	This study
Entada pervillei	Koenen 302 (G, K)	ERS11697199	This study
Entada polystachya	Amaral Santos 3326 (CEN)	ERS11697200	This study
Entada rheedei	Koenen 496 (Z)	ERS4812894	Koenen et al. 2020
Entada sp.	van Beusekom et al. 4706	ERS11697222	This study
Entada tuberosa	Koenen 417 (G, K)	ERS11697201	This study
Enterolobium barinense	Blanco 157 (NY)	ERS11697202	This study
Enterolobium barnebianum	Villa 1775 (K)	ERS11697203	This study
Enterolobium contortisiliquum	de Queiroz 15579 (HUEFS)	ERS4812895	Koenen et al. 2020
Enterolobium cyclocarpum	MacQueen and Styles 75 (K)	ERS11697204	This study
Enterolobium gummiferum	Harley 28284 (K)	ERS11697205	This study
Enterolobium maximum	Nascimento 34 (K)	ERS11697206	This study
Erythrophleum ivorense	Wieringa 5487 (WAG)	ERS4812896	Koenen et al. 2020
Erythrophleum teysmannii	Smitinand 10468 (K)	ERS11697209	This study
Erythrostemon coluteifolius	Gagnon 207 (MT)	ERS11697210	This study
Erythrostemon mexicanus	Gagnon 2010 015 (MT)	ERS11697211	This study
Faidherbia albida	Maurin 3495 (JRAU)	ERS4812897	Koenen et al. 2020
Falcataria moluccana	Ambri and Arifin W826A (K)	ERS4812898	Koenen et al. 2020
Fillaeopsis discophora	Wieringa 5498 (WAG)	ERS4812899	Koenen et al. 2020
Gagnebina commersoniana	Koenen 374 (G, K)	ERS11697212	This study
Gelrebia rostrata	6th International Legume Conference 5 (JRAU)	ERS11697213	This study
Gleditsia chinensis	Koenen 604 (Z)	ERS11697214	This study
Guilandina bonduc	Herendeen and Mbago 9 XII 97 3 (US)	ERS11697215	This study
Gymnocladus dioicus	Jongkind and Wieringa 4426 (WAG)	ERS11697216	This study
Haematoxylum brasiletto	Gagnon 2010 013 (MT)	ERS11697217	This study
Havardia campylacantha	Hughes 1404 (K)	ERS11697218	This study
Havardia pallens	Hughes 2138 (FHO)	ERS4812900	Koenen et al. 2020
Hererolandia pearsonii	Kolberg and Loots HK 1399 (K)	ERS11697219	This study
Hesperalbizzia occidentalis	Hughes 1296 (FHO)	ERS4812901	Koenen et al. 2020
Heteroflorum sclerocarpum	Hughes 1849 (FHO)	ERS11697220	This study
Hoffmannseggia arequipensis	Hughes 2342 (FHO)	ERS11697221	This study
Hydrochorea corymbosa (1)	Bonadeu 655 (RB)	ERS4812902	Koenen et al. 2020
Hydrochorea corymbosa (2)	Iganci 862 (RB)	ERS4812903	Koenen et al. 2020
Hydrochorea gonggrijpii	Tillett 45696 (K)	ERS11697223	This study
Hydrochorea marginata	Morim 563 (RB)	ERS11697224	This study
Indopiptadenia oudhensis	Adhikari, Poulsen, and Parmar BAG31 (E)	ERS11697225	This study
Inga alata	Coley and Kursar TAKPDC1673	SAMEA3283847	Nicholls et al. 2015
Inga alba	Coley and Kursar TAKPDC1677 (UT)	ERR776844	Koenen et al. 2020
Inga auristellae	Coley and Kursar TAKPDC1681 (UT)	SAMEA3283845	Nicholls et al. 2015
Inga bourgonii	Coley and Kursar TAKPDC1688 (UT)	SAMEA3283822	Nicholls et al. 2015
Inga brevipes	Coley and Kursar TAKPDC1694 (UT)	SAMEA3283838	Nicholls et al. 2015
Inga cinnamomea	Dexter 465 (E, MOL)	SAMEA3283820	Nicholls et al. 2015
Inga cylindrica	Coley and Kursar TAKPDC1713 (UT)	SAMEA3283801	Nicholls et al. 2015
Inga edulis	Coley and Kursar TAKPDC1719 (UT)	ERR776838	Koenen et al. 2020
Inga heterophylla	Dexter 345 (E, MOL)	SAMEA3283844	Nicholls et al. 2015
Inga huberi	Coley and Kursar TAKPDC1755 (UT)	ERR776810	Koenen et al. 2020
Inga laurina	Dexter 398 (E)	ERR776816	Koenen et al. 2020
Inga leiocalycina	Dexter 355 (E, MOL)	SAMEA3283810	Nicholls et al. 2015
Inga longiflora	Coley and Kursar TAKPDC1788 (UT)	SAMEA3283836	Nicholls et al. 2015
Inga marginata	BCI 8582	SAMEA3283827	Nicholls et al. 2015
Inga nouragensis	Coley and Kursar TAKPDC1819 (UT)	SAMEA3283830	Nicholls et al. 2015
Inga pezizifera	BCI 8577	SAMEA3283806	Nicholls et al. 2015
Inga punctata	BCI 8580	SAMEA3283828	Nicholls et al. 2015
Inga ruiziana	BCI 8589	SAMEA3283824	Nicholls et al. 2015
Inga sapindoides	BCI 97	SAMEA3283803	Nicholls et al. 2015
Inga setosa	Dexter 343 (E, MOL)	SAMEA3283850	Nicholls et al. 2015
Inga stipularis	Coley and Kursar TAKPDC1856 (UT)	ERR776821	Koenen et al. 2020
Inga tenuistipula	Dexter 110 (E)	ERR776831	Koenen et al. 2020
Inga thibaudiana	Coley and Kursar TAKPDC1859 (UT)	SAMEA3283785	Nicholls et al. 2015
Inga umbellifera	BCI 103	SAMEA3283799	Nicholls et al. 2015
Jacqueshuberia brevipes	Redden 1240 (US)	ERS11697226	This study
Jupunba abbottii	Zanoni 21220 (NY)	ERS11697071	This study
Jupunba aspleniifolia	Ekman 6383 (NY)	ERS11697072	This study
Jupunba barbouriana	Iganci 847 (RB)	ERS11697073	This study
Jupunba brachystachya	de Lima 7438 (RB)	ERS11697074	This study
Jupunba cochleata	Bonadeu 673 (RB)	ERS11697076	This study
Jupunba commutata	Maguire 46145 (NY)	ERS11697077	This study
Jupunba filamentosa	de Lima 7487 (RB)	ERS11697079	This study
Jupunba floribunda	Iganci 883 (RB)	ERS11697080	This study
Jupunba idiopoda	Quesada 1718 (NY)	ERS11697081	This study
Jupunba laeta	Mori 25147 (NY)	ERS11697083	This study
Jupunba langsdorffii	Ribeiro 728 (RB)	ERS11697084	This study
Jupunba leucophylla	Iganci 839 (RB)	ERS11697086	This study
Jupunba longipedunculata	Cardona 2682 (NY)	ERS11697088	This study
Jupunba macradenia	Lourteig 3021 (NY)	ERS11697089	This study
Jupunba microcalyx	Iganci 855 (RB)	ERS11697090	This study
Jupunba nipensis	Mayo 19662 (NY)	ERS11697091	This study
Jupunba oppositifolia	Liegier 16014 (NY)	ERS11697092	This study
Jupunba oxyphyllidia	Yonker 6157 (NY)	ERS11697093	This study
Jupunba rhombea	Iganci 261 (RB)	ERS11697087	This study
Jupunba trapezifolia var. micradenia	Simon 1600 (CEN)	ERS4812839	Koenen et al. 2020
Jupunba villosa	Borges 423 (RB)	ERS11697095	This study
Kanaloa kahoolawensis	Lorence 7380 (PTBG)	ERS4812904	Koenen et al. 2020
Lachesiodendron viridiflorum	de Queiroz 15614 (HUEFS)	ERS4812905	Koenen et al. 2020
Lemurodendron capuronii	Koenen 435 (Z)	ERS4812906	Koenen et al. 2020
Leucaena trichandra	Hughes 1128 (FHO)	ERS11697228	This study
Leucochloron bolivianum	Hughes 2608 (FHO)	ERS4812907	Koenen et al. 2020
Leucochloron limae	Chase 8250 (K)	ERS4812908	Koenen et al. 2020
Libidibia glabrata	Lewis and Lozano 3073 (K)	ERS11697229	This study
Lophocarpinia aculeatifolia	Vogt 1321 (G)	ERS11697230	This study
Lysiloma candidum	Marazzi 300 (ASU)	ERS4812909	Koenen et al. 2020
Lysiloma latisiliquum	Pennington 9197 (K)	ERS11697231	This study
Macrosamanea amplissima	Bonadeu 663 (RB)	ERS4812910	Koenen et al. 2020
Macrosamanea discolor	Wurdack 42732 (K)	ERS11697232	This study
Macrosamanea duckei	Simon 1646 (CEN)	ERS11697233	This study
Macrosamanea kegelii	Prevost 1721 (NY)	ERS11697234	This study
Macrosamanea prancei	da Silva 183 (NY)	ERS11697235	This study
Macrosamanea simabifolia	Iganci 881 (RB)	ERS11697236	This study
Macrosamanea spruceana	Steyermark 87793 (NY)	ERS11697237	This study
Mariosousa sericea	Chase 18949 (K)	ERS4812911	Koenen et al. 2020
Melanoxylon brauna	Lopes and Andrade 113 (K)	ERS11697238	This study
Mezoneuron kauaiensis	Lorence and Wagner 8904 (PTBG)	ERS11697239	This study
Mimosa ceratonia	de Queiroz 15484 (HUEFS)	ERS11697240	This study
Mimosa dolens	Simon 879 (FHO)	ERS11697241	This study
Mimosa grandidieri	Koenen 207 (Z)	ERS4812912	Koenen et al. 2020
Mimosa hexandra	Wood 26499 (K)	ERS11697242	This study
Mimosa hondurana	Simon 858 (MEXU)	ERS11697243	This study
Mimosa invisa	Simon 715 (FHO)	ERS11697244	This study
Mimosa myriadenia	Iganci 835 (RB)	ERS11697245	This study
Mimosa pigra	Simon 820 (MEXU)	ERS11697246	This study
Mimosa pudica	Simon 1480 (CEN)	ERS11697247	This study
Mimosa revoluta	Hughes 3051 (FHO)	ERS11697248	This study
Mimosa rubicaulis subsp. himalayana	Thomas SM 24 1 (K)	ERS11697249	This study
Mimosa speciosissima	Simon 753 (FHO)	ERS11697250	This study
Mimosa tenuiflora	de Queiroz 15498 (HUEFS)	ERS4812913	Koenen et al. 2020
Mimosa tequilana	Simon 813 (MEXU)	ERS11697251	This study
Mimosa tricephala	Simon 849 (MEXU)	ERS11697252	This study
Mimozyganthus carinatus	Hughes 2476 (FHO)	ERS4812914	Koenen et al. 2020
Moldenhawera floribunda	Klitgaard 30 (K)	ERS11697253	This study
Mora gonggrijpii	Breteler 13792 (WAG)	ERS11697254	This study
Moullava spicata	Gillis 9504 (MO)	ERS11697255	This study
Neptunia oleracea	Koenen 283 (Z)	ERS4812915	Koenen et al. 2020
Newtonia hildebrandtii	Maurin 2457 (JRAU)	ERS4812916	Koenen et al. 2020
Pachyelasma tessmannii	Wieringa 5229 (WAG)	ERS4812917	Koenen et al. 2020
Painteria elachistophylla	Guzman Cruz UG2169 (K)	ERS11697256	This study
Painteria leptophylla	Tenorio and Manriquez 4067 (MEXU)	ERS11697257	This study
Parapiptadenia excelsa	Hughes 2451 (FHO)	ERS11697258	This study
Parapiptadenia zehntneri	de Queiroz 15692 (HUEFS)	ERS4812918	Koenen et al. 2020
Pararchidendron pruinosum	Jobson 1039 (BH)	ERS4812919	Koenen et al. 2020
Parasenegalia visco	Fortunato 7645 (SI)	ERS11697302	This study
Paraserianthes lophantha subsp. lophantha	van Slageren and Newton MSRN648 (K)	ERS4812920	Koenen et al. 2020
Parkia bahiae	de Queiroz 15699 (HUEFS)	ERS11697259	This study
Parkia bicolor	Wieringa 6265 (WAG)	ERS11697260	This study
Parkia igneiflora	Iganci 885 (RB)	ERS11697261	This study
Parkia panurensis	Iganci 842 (RB)	ERS4812921	Koenen et al. 2020
Parkia pendula	Simon 1194 (CEN)	ERS11697262	This study
Parkia timoriana	Murphy 351 (NY)	ERS11697263	This study
Parkia ulei	Poncy s.n. (K)	ERS11697264	This study
Parkinsonia andicola	Hughes 2619 (FHO)	ERS11697265	This study
Paubrasilia echinata	Filgueiras 3391 (NY)	ERS11697266	This study
Peltophorum africanum	Koenen 601 (Z)	ERS4812922	Koenen et al. 2020
Peltophorum dubium	Hughes 2436 (FHO)	ERS11697267	This study
Pentaclethra macroloba	Boyle 6720 (K)	ERS11697268	This study
Pentaclethra macrophylla	Galeuchet & Balthazar 10 (Z)	ERS4812923	Koenen et al. 2020
Piptadenia buchtienii	Hughes 2427 (FHO)	ERS11697269	This study
Piptadenia robusta	Luckow 4633 (BH)	ERS4812924	Koenen et al. 2020
Piptadenia uaupensis	Mori & Ishikawa 20836 (K)	ERS11697270	This study
Piptadeniastrum africanum	Koenen 152 (WAG)	ERS4812925	Koenen et al. 2020
Piptadeniopsis lomentifera	Luckow 4505 (BH)	ERS4812926	Koenen et al. 2020
Pithecellobium dulce	Marazzi 309 (ASU)	ERS4812927	Koenen et al. 2020
Pithecellobium excelsum	Hughes 3101 (FHO)	ERS11697271	This study
Pithecellobium hymenaeifolium	Arvigo 216 (NY)	ERS11697272	This study
Pithecellobium keyense	Chase 8958 (K)	ERS11697273	This study
Pithecellobium macrandrium	Aguilar 1894 (NY)	ERS11697274	This study
Pityrocarpa moniliformis	Wood 26516 (K)	ERS4812928	Koenen et al. 2020
Plathymenia reticulata	de Queiroz 15688 (HUEFS)	ERS4812929	Koenen et al. 2020
Pomaria jamesii	Gagnon 2010 020 (MT)	ERS11697275	This study
Prosopidastrum globosum	Luckow s.n. (BH)	ERS4812930	Koenen et al. 2020
Prosopis africana	Essou 2110 (WAG)	ERS4812931	Koenen et al. 2020
Prosopis argentina	Guaglianone 1338 (NY)	ERS11697276	This study
Prosopis cineraria	Hafisullah and Dilawar 266 (Z)	ERS11697277	This study
Prosopis farcta	Kerimov 31 (NY)	ERS11697278	This study
Prosopis ferox	Hughes 2618 (FHO)	ERS11697279	This study
Prosopis juliflora	Hughes 1703 (FHO)	ERS11697280	This study
Prosopis kuntzei	Hughes 2458 (FHO)	ERS11697281	This study
Prosopis laevigata	Hughes 2058 (FHO)	ERS4812932	Koenen et al. 2020
Prosopis ruscifolia	Fortunato 6773 (NY)	ERS11697282	This study
Prosopis strombulifera	Kiesling 4828 (NY)	ERS11697283	This study
Pseudopiptadenia contorta	de Queiroz 15582 (HUEFS)	ERS4812933	Koenen et al. 2020
Pseudopiptadenia psilostachya	Simon 1245 (CEN)	ERS11697284	This study
Pseudopiptadenia schumanniana	de Lima 7903 (RB)	ERS11697285	This study
Pseudoprosopis euryphylla	Lock & Frison 88/83 (K)	ERS11697286	This study
Pseudoprosopis gilletii	Wieringa 6021 (WAG)	ERS4812934	Koenen et al. 2020
Pseudoprosopis sericea	Jongkind 9513 (WAG)	ERS11697287	This study
Pseudosamanea cubana	Leon 12095 (NY)	ERS11697288	This study
Pseudosamanea guachapele	Hughes 1198 (FHO)	ERS4812935	Koenen et al. 2020
Pseudosenegalia feddeana	Atahuachi 1146 (FHO, LPB)	ERS11697289	This study
Pterolobium stellatum	Herendeen and Mbago 17 XII 97 9 (F)	ERS11697290	This study
Punjuba callejasii	Daly 5935 (NY)	ERS11697075	This study
Punjuba killipii	Palodorios 6252 (NY)	ERS11697082	This study
Punjuba lehmannii	Escobar 7465 (NY)	ERS11697085	This study
Punjuba racemiflora	Jimenez and Soares 3626 (USJ)	ERS11697094	This study
Recordoxylon speciosum	Redden 5983 (US)	ERS11697291	This study
Robrichia oldemanii	Bonadeu 706 (NY)	ERS11697207	This study
Robrichia schomburgkii	Maguire 56534 (K)	ERS11697208	This study
Samanea saman	Hughes 421 (FHO)	ERS4812936	Koenen et al. 2020
Sanjappa cynometroides	Krishnaraj 71501 (TBGT)	ERS11697293	This study
Schizolobium parahyba	Klitgaard 694 (K)	ERS11697294	This study
Schleinitzia insularum	Rinehart 17441 (K)	ERS11697295	This study
Schleinitzia megaladenia	Ramos & Edaño 46708 (P)	ERS11697296	This study
Schleinitzia novoguineensis	Chaplin 57 84 (FHO)	ERS4812937	Koenen et al. 2020
Senegalia ataxacantha	Jongkind 10603 (WAG)	ERS4812938	Koenen et al. 2020
Senegalia bahiensis	de Queiroz 15499 (HUEFS)	ERS11697298	This study
Senegalia borneensis	Ambriansyah AA1679 (L)	ERS11697299	This study
Senegalia nigrescens	Barnes 536 (FHO)	ERS11697300	This study
Senegalia pentagona	Jongkind 10670 (WAG)	ERS11697301	This study
Senegalia sakalava	Koenen 215 (Z)	ERS4812939	Koenen et al. 2020
Senna cushina	Hughes 3121 (FHO)	ERS11697303	This study
Senna lasseigniana	Hughes 3086 (FHO)	ERS11697304	This study
Senna leandrii	Koenen 245 (G, K)	ERS11697305	This study
Senna mollissima	Hughes 3150 (FHO)	ERS11697306	This study
Senna rugosa	de Queiroz 15592 (HUEFS)	ERS11697307	This study
Senna velutina	Wood 26598 (K)	ERS11697308	This study
Serianthes calycina	Barrabé 1158 (NOU)	ERS11697309	This study
Serianthes nelsonii	Moore 1241 (L)	ERS4812940	Koenen et al. 2020
Sphinga acatlensis	Hughes 2112 (FHO)	ERS4812941	Koenen et al. 2020
Stachyothyrsus staudtii	van Andel 4054 (WAG)	ERS11697310	This study
Stryphnodendron adstringens	de Queiroz 15580 (HUEFS)	ERS11697311	This study
Stryphnodendron duckeanum	Simon 1606 (CEN)	ERS11697312	This study
Stryphnodendron paniculatum	Simon 1058 (CEN)	ERS11697313	This study
Stryphnodendron pulcherrimum	de Queiroz 15482 (HUEFS)	ERS4812942	Koenen et al. 2020
Stuhlmannia moavi	Keraudren and Aymonin 25628 (MO, P)	ERS11697314	This study
Sympetalandra schmutzii	Schmutz 3764 (MO)	ERS11697315	This study
Sympetalandra unijuga	Sidiyasa 1320 (K)	ERS11697316	This study
Tachigali bracteolata	Mori 24793 (NY)	ERS11697317	This study
Tachigali guianensis	Mori 22791 (NY)	ERS11697297	This study
Tachigali odoratissima	Morim 562 (RB)	ERS4812943	Koenen et al. 2020
Tachigali paniculata	Henkel 657 (NY)	ERS11697318	This study
Tachigali vasquezii	Neill 13998 (MO)	ERS11697319	This study
Tara spinosa	Eastwood 36 (FHO)	ERS11697320	This study
Tetrapleura tetraptera	Koenen 155 (WAG)	ERS4812944	Koenen et al. 2020
Tetrapterocarpon geayi	Koenen 231 (G, K)	ERS11697321	This study
Thailentadopsis nitida	Kostermans 28234 (K)	ERS11697322	This study
Thailentadopsis tenuis	Larsen & Larsen 33960 (K)	ERS11697323	This study
Umtiza listeriana	6th International Legume Conference 10 (JRAU)	ERS11697324	This study
Vachellia erioloba	living collection Botanical Garden Zurich	ERS11697325	This study
Vachellia farnesiana	living collection Botanical Garden Zurich	ERS11697326	This study
Vachellia nilotica	Eastwood 117 (FHO)	ERS11697327	This study
Vachellia tortilis	Koenen 603 (Z)	ERS4812945	Koenen et al. 2020
Vachellia viguieri	Koenen 199 (Z)	ERS4812946	Koenen et al. 2020
Viguieranthus glaber	Koenen 325 (Z)	ERS4812947	Koenen et al. 2020
Wallaceodendron celebicum	Flynn 7173 (NY)	ERS11697328	This study
Xerocladia viridiramis	Kolberg and Tholkes HK2493 (WIND)	ERS11697329	This study
Xylia evansii	Jongkind 9064 (WAG)	ERS11697330	This study
Xylia hoffmannii	Koenen 402 (Z)	ERS4812948	Koenen et al. 2020
Xylia torreana	Maurin et al. RBN171 (JRAU)	ERS11697331	This study
Zapoteca aculeata	Delinks 332 (NY)	ERS11697332	This study
Zapoteca amazonica	Graham 270 (K)	ERS11697333	This study
Zapoteca caracasana	Hughes 3071 (FHO)	ERS4812949	Koenen et al. 2020
Zapoteca nervosa	Garcia 665 (NY)	ERS11697334	This study
Zuccagnia punctata	Fortunato 5545 (MO, BAB)	ERS11697335	This study
Zygia ampla	Prance 26527 (NY)	ERS11697336	This study
Zygia basijuga	Wurdack 1937 (NY)	ERS11697337	This study
Zygia bisingula	Ortega Mendoza 2561 (NY)	ERS11697338	This study
Zygia cataractae	Bonadeu 647 (RB)	ERS11697339	This study
Zygia claviflora	Iganci 841 (RB)	ERS4812950	Koenen et al. 2020
Zygia conzattii	Ortega 596 (K)	ERS11697340	This study
Zygia inaequalis	Iganci 832 (RB)	ERS4812951	Koenen et al. 2020
Zygia inundata	Poncy 361 (NY)	ERS11697341	This study
Zygia latifolia var. communis	Simon 1649 (CEN)	ERS11697342	This study
Zygia longifolia	MacQueen 609 (K)	ERS11697343	This study
Zygia morongii	Krapovickas 23604 (NY)	ERS11697344	This study
Zygia obolingoides	Krukoff 10969 (NY)	ERS11697345	This study
Zygia ocumarensis	Stergios 14780 (NY)	ERS11697346	This study
Zygia racemosa	Simon 1658 (CEN)	ERS4812952	Koenen et al. 2020
Zygia ramiflora	de Lima 2751 (NY)	ERS11697347	This study
Zygia rhytidocarpa	Yuncker 8553 (NY)	ERS11697348	This study
Zygia sabatieri	Sabatier 4838 (K)	ERS11697349	This study
Zygia sp.	Coley and Kursar Tip917 (UT)	ERR776824	Koenen et al. 2020
Zygia unifoliolata	Wendt 4388 (K)	ERS11697350	This study
