# Supplementary material for: ﻿Phylogenomic analysis of 997 nuclear genes reveals the need for extensive generic re-delimitation in Caesalpinioideae (Leguminosae)
Source: PhytoKeys. 2022 Aug 22;205:3–58. doi: 10.3897/phytokeys.205.85866 (PMC9848904; doi:10.3897/phytokeys.205.85866)
Supplement: Supplementary material 4 — Supplementary tree file [file phytokeys-205-003_article-85866__-s004.tre]

((((((((((((((((((((((((((((((((((((((((((((((((((((Inga_cylindrica_Coley_and_Kursar_TAKPDC1713_UT:NaN,Inga_auristellae_Coley_and_Kursar_TAKPDC1681_UT:NaN)1:0.105992932,Inga_nouragensis_Coley_and_Kursar_TAKPDC1819_UT:NaN)1:0.3643545643,(Inga_marginata_BCI_8582:NaN,Inga_bourgonii_Coley_and_Kursar_TAKPDC1688_UT:NaN)1:0.5488969114)1:0.1115866211,((Inga_alata_Coley_and_Kursar_TAKPDC1673:NaN,Inga_pezizifera_BCI_8577:NaN)1:0.8576582503,Inga_ruiziana_BCI_8589:NaN)0.98:0.07980189238)0.97:0.08990099403,(((((Inga_edulis_Coley_and_Kursar_TAKPDC1719_UT:NaN,Inga_thibaudiana_Coley_and_Kursar_TAKPDC1859_UT:NaN)0.74:0.03855515864,Inga_sapindoides_BCI_97:NaN)0.54:0.02324352769,Inga_setosa_Dexter_343_E_MOL:NaN)1:0.3018053623,(Inga_punctata_BCI_8580:NaN,Inga_leiocalycina_Dexter_355_E_MOL:NaN)1:0.2316688873)0.93:0.06860029009,Inga_longiflora_Coley_and_Kursar_TAKPDC1788_UT:NaN)1:0.3876811552)1:0.1548521449,Inga_cinnamomea_Dexter_465_E_MOL:NaN)0.86:0.06664920874,((((Inga_brevipes_Coley_and_Kursar_TAKPDC1694_UT:NaN,Inga_umbellifera_BCI_103:NaN)1:0.2596946268,(Inga_alba_Coley_and_Kursar_TAKPDC1677_UT:NaN,Inga_laurina_Dexter_398_E:NaN)1:0.1961407219)0.42:0.009520531123,Inga_heterophylla_Dexter_345_E_MOL:NaN)0.47:0.0129980229,Inga_stipularis_Coley_and_Kursar_TAKPDC1856_UT:NaN)1:0.2612902149)1:0.5580955726,Inga_tenuistipula_Dexter_110_E:NaN)1:0.361667703,Inga_huberi_Coley_and_Kursar_TAKPDC1755_UT:NaN)1:1.105816887,(Zygia_inundata_Poncy_361_NY:NaN,Zygia_sabatieri_Sabatier_4838_K:NaN)1:0.4007287755)1:0.8382201607,((((((((((((Zygia_cataractae_Bonadeu_647_RB:NaN,Zygia_morongii_Krapovickas_23604_NY:NaN)1:0.0951201268,Zygia_longifolia_MacQueen_609_K:NaN)0.93:0.05872108501,(Zygia_latifolia_var._communis_Simon_1649_CEN:NaN,Zygia_ampla_Prance_26527_NY:NaN)1:0.127740119)1:0.1733891861,(Zygia_obolingoides_Krukoff_10969_NY:NaN,Zygia_sp._Coley_and_Kursar_Tip917_UT:NaN)1:0.154067838)0.99:0.09254643478,((Zygia_unifoliolata_Wendt_4388_K:NaN,Zygia_rhytidocarpa_Yuncker_8553_NY:NaN)0.53:0.03813996108,Zygia_conzattii_Ortega_596_K:NaN)1:0.454670385)0.99:0.1047276226,Zygia_inaequalis_Iganci_832_RB:NaN)1:0.1061060589,Zygia_ramiflora_de_Lima_2751_NY:NaN)1:0.1351467873,Zygia_bisingula_Ortega_Mendoza_2561_NY:NaN)1:0.2286850844,Zygia_basijuga_Wurdack_1937_NY:NaN)1:0.4447223319,Zygia_racemosa_Simon_1658_CEN:NaN)0.89:0.07644290419,Zygia_claviflora_Iganci_841_RB:NaN)1:0.7075010706,(((((((Macrosamanea_discolor_Wurdack_42732_K:NaN,Macrosamanea_simabifolia_Iganci_881_RB:NaN)0.85:0.06736898864,Macrosamanea_prancei_da_Silva_183_NY:NaN)0.99:0.09924179216,Macrosamanea_amplissima_Bonadeu_663_RB:NaN)0.39:0.0696489404,Macrosamanea_duckei_Simon_1646_CEN:NaN)1:0.4668440127,Macrosamanea_spruceana_Steyermark_87793_NY:NaN)1:0.2033323253,Macrosamanea_kegelii_Prevost_1721_NY:NaN)1:0.6467926016,Zygia_ocumarensis_Stergios_14780_NY:NaN)1:0.9034420633)0.68:0.04511989618)1:0.3676514012,((((Osodendron_leptophyllum_Brummitt_14035_K:NaN,Osodendron_leptophyllum_Breteler_507_WAG:NaN)1:0.9600213231,Osodendron_altissimum_Jongkind_10709_WAG:NaN)0.66:0.03775144873,Osodendron_dinklagei_Jongkind_7359_WAG:NaN)1:1.086878123,(Robrichia_oldemanii_Bonadeu_706_NY:NaN,Robrichia_schomburgkii_Maguire_56534_K:NaN)1:0.1811111682)1:2.227121131)1:0.1713631953,(Abarema_diamantina_Guerra_148_ICN:NaN,Abarema_cochliacarpos_de_Queiroz_15538_HUEFS:NaN)1:2.183656607)0.54:0.02670728259,Leucochloron_limae_Chase_8250_K:NaN)1:0.7504649224,Blanchetiodendron_blanchetii_de_Queiroz_15616_HUEFS:NaN)1:0.3456481211,((((((((((Albizia_sahafariensis_Koenen_405_Z:NaN,Albizia_masikororum_Koenen_237_Z:NaN)1:0.2970030321,Albizia_aurisparsa_Koenen_230_Z:NaN)0.96:0.08985962608,(Albizia_boivinii_Koenen_270_Z:NaN,Albizia_obbiadensis_Thulin_4163_UPS:NaN)0.4:0.006397305028)1:0.195187288,(((Albizia_mahalao_Koenen_216_Z:NaN,Albizia_bernieri_Koenen_354_Z:NaN)1:0.5087048485,Albizia_polyphylla_Koenen_256_Z:NaN)1:0.1347766619,Albizia_atakataka_Koenen_229_Z:NaN)0.99:0.08721387943)0.91:0.05455047454,Albizia_viridis_Du_Puy_M251_K:NaN)1:1.911440691,(((Albizia_ferruginea_Jongkind_10762_WAG:NaN,Albizia_versicolor_Maurin_560_JRAU:NaN)1:1.869784092,(Albizia_brevifolia_Maurin_826_JRAU:NaN,Albizia_anthelmintica_Maurin_363_JRAU:NaN)1:1.008138072)1:0.7499491337,((Albizia_zygia_Wieringa_5915_WAG:NaN,Albizia_grandibracteata_Koenen_159_WAG:NaN)1:0.3700739565,Albizia_adianthifolia_Wieringa_6278_WAG:NaN)1:2.211594342)0.85:0.05963048711)1:0.1276199473,((Albizia_umbellata_Jobson_1037_BH:NaN,Albizia_umbellata_subsp._umbellata_Larsen_33736_K:NaN)1:1.479430178,(Albizia_saponaria_Jobson_1041_BH:NaN,Albizia_retusa_Hyland_2732_L:NaN)1:1.392972886)0.76:0.101051246)1:1.210393907,((((Enterolobium_barinense_Blanco_157_NY:NaN,Enterolobium_barnebianum_Villa_1775_K:NaN)1:0.5404301433,(Enterolobium_maximum_Nascimento_34_K:NaN,Enterolobium_gummiferum_Harley_28284_K:NaN)1:1.011021578)1:0.9867689357,Enterolobium_cyclocarpum_MacQueen_&_Styles_75_K:NaN)1:0.1087152992,Enterolobium_contortisiliquum_de_Queiroz_15579_HUEFS:NaN)1:2.218465641)0.89:0.1037244445,Boliviodendron_bolivianum_Hughes_2608_FHO:NaN)1:0.6089703512,((Chloroleucon_mangense_var._mangense_Lozano_1166_K:NaN,Chloroleucon_tenuiflorum_de_Queiroz_15514_HUEFS:NaN)1:2.658654396,Samanea_saman_Hughes_421_FHO:NaN)1:0.4626082754)1:0.302357789)0.98:0.1328446154,(((((((((Jupunba_microcalyx_Iganci_855_RB:NaN,Jupunba_leucophylla_Iganci_839_RB:NaN)1:1.441036658,(Jupunba_floribunda_Iganci_883_RB:NaN,Jupunba_longipedunculata_Cardona_2682_NY:NaN)1:0.2427553021)1:0.1758202506,((Jupunba_barbouriana_Iganci_847_RB:NaN,Jupunba_commutata_Maguire_46145_NY:NaN)0.84:0.05082422384,Jupunba_trapezifolia_var._micradenia_Simon_1600_CEN:NaN)1:0.4621374002)1:0.1172854791,(((((Jupunba_villosa_Borges_423_RB:NaN,Jupunba_brachystachya_de_Lima_7438_RB:NaN)1:0.1637192489,Jupunba_rhombea_Iganci_261_RB:NaN)1:0.178400949,Jupunba_filamentosa_de_Lima_7487_RB:NaN)1:0.6869983779,Jupunba_cochleata_Bonadeu_673_RB:NaN)0.81:0.04338763591,Jupunba_laeta_Mori_25147_NY:NaN)1:0.1610799202)0.99:0.09606801815,(((Jupunba_nipensis_Mayo_19662_NY:NaN,Jupunba_aspleniifolia_Ekman_6383_NY:NaN)1:0.5238884652,(Jupunba_abbottii_Zanoni_21220_NY:NaN,Jupunba_oppositifolia_Liegier_16014_NY:NaN)1:0.3901296619)1:1.678492883,(Jupunba_oxyphyllidia_Yonker_6157_NY:NaN,Jupunba_idiopoda_Quesada_1718_NY:NaN)1:1.523034838)1:0.453864908)0.73:0.04396713252,Jupunba_langsdorffii_Ribeiro_728_RB:NaN)1:0.1456156427,(((((((((Hydrochorea_corymbosa_-1-_Bonadeu_655_RB:NaN,Hydrochorea_corymbosa_-2-_Iganci_862_RB:NaN)1:0.5770755441,Hydrochorea_panurensis_Morim_563_RB:NaN)1:0.2633615647,Hydrochorea_gonggrijpii_Tillett_45696_K:NaN)1:0.1227635159,(Hydrochorea_obliquifoliolata_Wieringa_6519_WAG:NaN,Hydrochorea_rhombifolia_Deighton_3618_K:NaN)1:0.5735521343)1:0.2824957787,Hydrochorea_uaupensis_Morim_577_RB:NaN)1:0.3188057019,Hydrochorea_elegans_Iganci_870_RB:NaN)0.53:0.01786495087,Hydrochorea_pedicellaris_de_Queiroz_15529_HUEFS:NaN)1:0.2264727204,Hydrochorea_leucocalyx_Aguilar_1939_NY:NaN)1:0.2470746356,Jupunba_macradenia_Lourteig_3021_NY:NaN)1:0.1598693244)1:1.599770066,((Punjuba_callejasii_Daly_5935_NY:NaN,Punjuba_racemiflora_Jimenez_and_Soares_3626_USJ:NaN)1:0.09820872049,(Punjuba_lehmannii_Escobar_7465_NY:NaN,Punjuba_killipii_Palodorios_6252_NY:NaN)1:0.6970982964)1:1.936536911)1:1.225628643,(((((((((Pseudalbizzia_subdimidiata_var._minor_Gorts_341_K:NaN,Pseudalbizzia_subdimidiata_var._subdimidiata_Ferreira_210_K:NaN)1:0.5205333373,Pseudalbizzia_inundata_Wood_26530_K:NaN)1:0.2517989244,Pseudalbizzia_glabripetala_Lewis_1652_K:NaN)1:0.6068471984,Pseudalbizzia_multiflora_Hughes_3090_Z:NaN)1:0.08975642391,Pseudalbizzia_decandra_Vilhena_231_NY:NaN)1:0.3214051138,Pseudalbizzia_niopoides_Simon_1601_CEN:NaN)1:0.4264167159,(((Pseudalbizzia_adinocephala_Hughes_1435_K:NaN,Pseudalbizzia_adinocephala_Hughes_1070_FHO:NaN)1:0.2583358796,(Pseudalbizzia_tomentosa_Hughes_648_K:NaN,Pseudalbizzia_sinaloensis_Hughes_1576_K:NaN)1:1.644528752)1:1.053806497,Pseudalbizzia_berteroana_Jiménez_Rodríguez_1107_NY:NaN)1:1.185810908)1:0.2885807349,Pseudalbizzia_burkartiana_Stival-Santos_678_RB:NaN)1:0.5206198449,(Pseudalbizzia_edwallii_Dalmaso_272_RB:NaN,Pseudalbizzia_coripatensis_Hughes_2433_FHO:NaN)1:0.6941566672)1:2.102936413)1:0.7711188311)0.87:0.06798975259,(((Pseudosamanea_cubana_Leon_12095_NY:NaN,Pseudosamanea_guachapele_Hughes_1198_FHO:NaN)1:1.818777449,Pseudosamanea_carbonaria_Daza_16353_K:NaN)1:1.450222074,Cedrelinga_cateniformis_Pennington_17761_K:NaN)0.39:0.006840718201)0.96:0.1208090215,(((((((((((((Acacia_auriculiformis_Brown_154_MEL:NaN,Acacia_colei_var._colei_Murphy_326_MELU:NaN)1:1.865674226,(Acacia_tumida_Murphy_306_MELU:NaN,Acacia_sibirica_Murphy_486_MEL:NaN)1:0.5361417926)1:0.1145090401,Acacia_triptera_Karunajeewa_1446_MEL:NaN)1:0.2958479743,Acacia_longifolia_Koenen_182_Z:NaN)1:0.3629298795,(((Acacia_verniciflua_Karunajeewa_1012_MEL:NaN,Acacia_ausfeldii_Karunajeewa_1149_MEL:NaN)1:1.46037432,Acacia_montana_Murphy_672_MELU:NaN)1:1.719627029,Acacia_oswaldii_Murphy_573_MELU:NaN)1:0.5048891188)1:0.5221810104,((Acacia_deanei_subsp._paucijuga_Murphy_599_MELU:NaN,Acacia_pycnantha_Murphy_670_MELU:NaN)1:1.664809059,Acacia_platycarpa_Murphy_327_MELU:NaN)1:0.3871022645)1:0.8292974486,Acacia_murrayana_Ariati_110_MELU:NaN)1:0.1821869044,(Acacia_victoriae_Ariati_260_MELU:NaN,Acacia_pyrifolia_Murphy_337_MELU:NaN)1:1.108452952)1:0.1138031779,((Acacia_alata_var._biglandulosa_Murphy_464_MELU:NaN,Acacia_lycopodiifolia_Murphy_339_MELU:NaN)0.71:0.04856750275,(Acacia_rostellifera_Murphy_466_MELU:NaN,Acacia_ampliceps_Murphy_323_MELU:NaN)1:2.870448126)1:1.098034182)1:1.289349662,Paraserianthes_lophantha_subsp._lophantha_van_Slageren_&_Newton_MSRN648_K:NaN)0.96:0.1315289095,Heliodendron_xanthoxylon_Hyland_9229_L:NaN)0.72:0.09178672013,(((((((((Archidendron_jiringa_Annable_3321_NY:NaN,Archidendron_bubalinum_Latiff_and_Zainudin_ALM3503_L:NaN)1:1.688048352,Archidendron_quocense_Newman_2094_E:NaN)0.99:0.1517382015,Archidendron_clypearia_Wieringa_1849_WAG:NaN)1:0.1185124235,Archidendron_ellipticum_subsp._ellipticum_Kalat_ARK_42_L:NaN)0.74:0.03796969744,Archidendron_triplinervium_Church_et_al._1171_L:NaN)1:0.5504992319,Archidendron_lucidum_Wang_and_Lin_2534_L:NaN)1:0.7895087252,((Archidendron_kanisii_Ford_and_Holmes_AF3669_L:NaN,Archidendron_grandiflorum_Clarkson_6233_L:NaN)1:0.1114176009,Archidendron_ptenopum_Takeuchi_and_Ama_15334_L:NaN)1:1.394376616)1:0.1942116772,Pararchidendron_pruinosum_Jobson_1039_BH:NaN)1:0.288416217,Archidendropsis_granulosa_McKee_38353_L:NaN)0.84:0.09507013867)0.4:0.008110756043,(((Serianthes_nelsonii_Moore_1241_L:NaN,Serianthes_calycina_Barrabé_1158_NOU:NaN)1:1.360442395,Falcataria_moluccana_Ambri_and_Arifin_W826A_K:NaN)1:0.7729397214,Wallaceodendron_celebicum_Flynn_7173_NY:NaN)1:0.3756545984)1:2.3600904)1:0.2768524516,((((((Pithecellobium_dulce_Marazzi_309_ASU:NaN,Pithecellobium_excelsum_Hughes_3101_Z:NaN)1:0.5612326925,(Pithecellobium_macrandrium_Aguilar_1894_NY:NaN,Pithecellobium_hymenaeifolium_Arvigo_216_NY:NaN)1:2.033947674)1:0.1265824044,Pithecellobium_keyense_Chase_8958_K:NaN)1:1.126174015,Havardia_pallens_Hughes_2138_FHO:NaN)1:0.458049444,((Painteria_elachistophylla_Guzman_Cruz_UG2169_K:NaN,Ebenopsis_confinis_Hughes_1539_FHO:NaN)1:1.262113672,Ricoa_leptophylla_Tenorio_and_Manriquez_4067_MEXU:NaN)1:0.4880946548)1:0.1244639671,(Gretheria_campylacantha_Hughes_1404_K:NaN,Sphinga_acatlensis_Hughes_2112_FHO:NaN)0.89:0.06927159229)1:1.936034759)1:0.5374267956,(((Cojoba_rufescens_Castroviejo_14683_K:NaN,Cojoba_arborea_Simon_1545_CEN:NaN)1:0.1929309722,(Cojoba_filipes_Colella_1331_NY:NaN,Cojoba_zanonii_Zanoni_36337_NY:NaN)1:1.37176773)1:2.076468784,((Lysiloma_latisiliquum_Pennington_9197_K:NaN,Lysiloma_candidum_Marazzi_300_ASU:NaN)1:2.227170694,Hesperalbizzia_occidentalis_Hughes_1296_FHO:NaN)1:0.09566053963)1:1.901718533)1:0.5189262448,(((((Sanjappa_cynometroides_Krishnaraj_71501_TBGT:NaN,Calliandra_sp._nov._Poilane_9150_P:NaN)1:0.8659973711,(Thailentadopsis_tenuis_Larsen_&_Larsen_33960_K:NaN,Thailentadopsis_nitida_Kostermans_28234_K:NaN)1:1.446765555)1:0.289467855,Faidherbia_albida_Maurin_3495_JRAU:NaN)1:1.084477224,Viguieranthus_glaber_Koenen_325_Z:NaN)1:1.854615963,(((Zapoteca_caracasana_Hughes_3071_Z:NaN,Zapoteca_aculeata_Delinks_332_NY:NaN)1:0.2765613043,Zapoteca_amazonica_Graham_270_K:NaN)1:1.393922199,Zapoteca_nervosa_Garcia_665_NY:NaN)1:2.52233843)1:1.036581262)1:0.7326724213,(((((((Calliandra_bella_de_Queiroz_15696_HUEFS:NaN,Calliandra_sessilis_de_Queiroz_15608_HUEFS:NaN)1:0.2050639483,Calliandra_haematocephala_Hughes_2604_FHO:NaN)1:0.6588441683,Calliandra_parviflora_Wood_26606_K:NaN)1:2.468266636,Calliandra_haematomma_Kass_2008_1_BH:NaN)1:0.9677982452,(Calliandra_hygrophila_de_Queiroz_15542_HUEFS:NaN,Calliandra_viscidula_de_Queiroz_15541_HUEFS:NaN)1:2.679268184)1:3.324958752,(Afrocalliandra_gilbertii_Gillett_and_Hemming_24799_PRE:NaN,Afrocalliandra_redacta_Germishuizen_5585_PRE:NaN)1:3.775169185)1:2.730896869,Acaciella_villosa_Hughes_2635_FHO:NaN)1:0.4873800787)1:0.2453471583,(((Senegalia_pentagona_Jongkind_10670_WAG:NaN,Senegalia_borneensis_Ambriansyah_AA1679_L:NaN)0.99:0.07970897436,Senegalia_sakalava_Koenen_215_Z:NaN)1:2.16701238,Senegalia_bahiensis_de_Queiroz_15499_HUEFS:NaN)1:4.014613896)1:0.2898355544,Parasenegalia_vogeliana_Zanoni_34986_NY:NaN)0.53:0.01727163294,((Mariosousa_sericea_Chase_18949_K:NaN,Pseudosenegalia_feddeana_Atahuachi_1146_FHO_LPB:NaN)1:0.09883230167,Parasenegalia_visco_Fortunato_7645_SI:NaN)1:0.2960018061)0.99:0.08078024636,(Senegalia_ataxacantha_Jongkind_10603_WAG:NaN,Senegalia_nigrescens_Barnes_536_FHO:NaN)1:2.816017091)1:2.581348348,(((((((((Mimosa_tricephala_Simon_849_MEXU:NaN,Mimosa_dolens_Simon_879_FHO:NaN)1:0.2992944958,Mimosa_tequilana_Simon_813_MEXU:NaN)1:0.8462597769,Mimosa_pudica_Simon_1480_CEN:NaN)1:0.862075801,(Mimosa_speciosissima_Simon_753_FHO:NaN,Mimosa_pigra_Simon_820_MEXU:NaN)1:0.1358108664)1:1.569465499,Mimosa_invisa_Simon_715_FHO:NaN)1:0.9699112375,((((Mimosa_grandidieri_Koenen_207_Z:NaN,Mimosa_rubicaulis_subsp._himalayana_Thomas_SM_24_1_K:NaN)1:1.683110223,Mimosa_ceratonia_de_Queiroz_15484_HUEFS:NaN)1:0.691536266,Mimosa_tenuiflora_de_Queiroz_15498_HUEFS:NaN)1:0.3769932158,(Mimosa_hondurana_Simon_858_MEXU:NaN,Mimosa_hexandra_Wood_26499_K:NaN)1:0.2952912368)1:0.4770714555)1:2.835945368,(Mimosa_myriadenia_Iganci_835_RB:NaN,Mimosa_revoluta_Hughes_3051_Z:NaN)1:1.568709731)1:1.203831336,(Adenopodia_scelerata_Jongkind_10602_WAG:NaN,Adenopodia_patens_Sandoval_MS343_K:NaN)1:2.550681744)1:1.263021876,((Piptadenia_robusta_Luckow_4633_BH:NaN,Piptadenia_buchtienii_Hughes_2427_FHO:NaN)1:0.6628567093,Piptadenia_uaupensis_Mori_&_Ishikawa_20836_K:NaN)1:2.29030276)1:0.8105150815)0.96:0.07629060155,(((((Pityrocarpa_moniliformis_Wood_26516_K:NaN,Pityrocarpa_schumanniana_de_Lima_7903_RB:NaN)1:0.9733729094,(Parapiptadenia_zehntneri_de_Queiroz_15692_HUEFS:NaN,Parapiptadenia_excelsa_Hughes_2451_FHO:NaN)1:1.689677377)1:0.1703579215,Naiadendron_duckeanum_Simon_1606_CEN:NaN)1:0.1788477246,(Marlimorimia_psilostachya_Simon_1245_CEN:NaN,Marlimorimia_contorta_de_Queiroz_15582_HUEFS:NaN)1:2.017846037)1:0.1509633374,((Stryphnodendron_adstringens_de_Queiroz_15580_HUEFS:NaN,Stryphnodendron_pulcherrimum_de_Queiroz_15482_HUEFS:NaN)1:2.28275521,Gwilymia_paniculata_Simon_1058_CEN:NaN)1:0.9221884078)1:1.738187352)1:0.9268669886,Lachesiodendron_viridiflorum_de_Queiroz_15614_HUEFS:NaN)1:0.163491851,((((((Parkia_timoriana_Murphy_351_NY:NaN,Parkia_bicolor_Wieringa_6265_WAG:NaN)1:1.224178404,Parkia_bahiae_de_Queiroz_15699_HUEFS:NaN)1:0.2818873687,Parkia_pendula_Simon_1194_CEN:NaN)1:0.2023203619,((Parkia_panurensis_Iganci_842_RB:NaN,Parkia_igneiflora_Iganci_885_RB:NaN)1:0.3843870701,Parkia_ulei_Poncy_s.n._K:NaN)1:1.209288055)1:3.645436661,Anadenanthera_colubrina_de_Queiroz_15685_HUEFS:NaN)1:0.2929320088,((((Vachellia_nilotica_Eastwood_117_FHO:NaN,Vachellia_farnesiana_living_collection_Botanical_Garden_Zurich:NaN)1:0.1616784297,Vachellia_viguieri_Koenen_199_Z:NaN)1:0.2284128658,Vachellia_erioloba_living_collection_Botanical_Garden_Zurich:NaN)1:0.3624622542,Vachellia_tortilis_Koenen_603_Z:NaN)1:3.151807073)1:0.5015633028)1:1.088281026,((((((((((Dichrostachys_unijuga_Koenen_242_G_K:NaN,Dichrostachys_tenuifolia_Labat_3579_P:NaN)1:0.2814267416,Alantsilodendron_glomeratum_Koenen_257_G_K:NaN)1:0.1378883325,((Dichrostachys_richardiana_Koenen_282_G_K:NaN,Alantsilodendron_pilosum_Koenen_203_Z:NaN)1:0.4399635524,Alantsilodendron_villosum_Koenen_409_G_K:NaN)0.55:0.01885963779)0.89:0.05681609471,Dichrostachys_paucifoliolata_Luckow_4157_BH:NaN)1:0.2003682644,(Dichrostachys_myriophylla_Koenen_301_G_K:NaN,Gagnebina_commersoniana_Koenen_374_G_K:NaN)1:0.7121904472)1:0.2030202905,Dichrostachys_cinerea_Maurin_256_JRAU:NaN)1:1.277191456,Calliandropsis_nervosa_Hughes_1784_K:NaN)1:3.8466848,((Piptadeniopsis_lomentifera_Luckow_4505_BH:NaN,Prosopidastrum_globosum_Luckow_s.n._BH:NaN)1:2.532132197,Mimozyganthus_carinatus_Hughes_2476_FHO:NaN)1:0.409376662)1:0.2356790953,((((((Desmanthus_virgatus_Wood_26551_K:NaN,Desmanthus_acuminatus_Hughes_2314_FHO:NaN)1:0.1167310926,Desmanthus_leptophyllus_Hughes_2035_FHO:NaN)1:1.526277041,Kanaloa_kahoolawensis_Lorence_7380_PTBG:NaN)1:0.4902374244,Mezcala_balsensis_Hughes_1825_FHO:NaN)1:0.6384011418,((Schleinitzia_novoguineensis_Chaplin_57_84_FHO:NaN,Schleinitzia_insularum_Rinehart_17441_K:NaN)1:0.6776422351,Schleinitzia_megaladenia_Ramos_&_Edaño_46708_P:NaN)1:0.2091990517)1:1.947628175,Leucaena_trichandra_Hughes_1128_FHO:NaN)1:1.654602239)1:0.2199539213,(Neptunia_oleracea_Koenen_283_Z:NaN,Lemurodendron_capuronii_Koenen_435_Z:NaN)1:1.585270982)1:1.41753134)1:0.2001465825,(((((Neltuma_laevigata_Hughes_2058_FHO:NaN,Neltuma_ruscifolia_Fortunato_6773_NY:NaN)1:0.5159591713,Neltuma_juliflora_Hughes_1703_FHO:NaN)1:2.230707069,Neltuma_kuntzei_Hughes_2458_FHO:NaN)1:0.2074798806,Neltuma_argentina_Guaglianone_1338_NY:NaN)1:3.370285041,((Strombocarpa_ferox_Hughes_2618_FHO:NaN,Strombocarpa_strombulifera_Kiesling_4828_NY:NaN)1:3.011854577,Xerocladia_viridiramis_Kolberg_and_Tholkes_HK2493_WIND:NaN)1:1.118594956)1:2.873904261)1:2.540558311,(((Prosopis_cineraria_Hafisullah_and_Dilawar_266_Z:NaN,Prosopis_farcta_Kerimov_31_NY:NaN)1:1.478491397,Indopiptadenia_oudhensis_Adhikari_Poulsen_and_Parmar_BAG31_E:NaN)1:3.414121778,Cylicodiscus_gabunensis_Sosef_645A_WAG:NaN)0.29:0.002460599828)1:1.61879963,Newtonia_hildebrandtii_Maurin_2457_JRAU:NaN)1:0.3293036416,Fillaeopsis_discophora_Wieringa_5498_WAG:NaN)1:0.8831847674,Plathymenia_reticulata_de_Queiroz_15688_HUEFS:NaN)1:0.3076038711,Anonychium_africanum_Essou_2110_WAG:NaN)1:2.242434791,(((((((Entada_africana_van_der_Maesen_7144_WAG:NaN,Entada_arenaria_Bamps_8098_WAG:NaN)1:2.612417674,(Entada_elephantina_Komape_Mabe_and_Siebert_198_JRAU:NaN,Entada_burkei_van_der_Bank_15_JRAU:NaN)1:1.528396196)1:2.390498003,Entada_tuberosa_Koenen_417_G_K:NaN)1:0.5631960693,(Entada_sp._van_Beusekom_et_al._4706:NaN,Entada_polystachya_Amaral_Santos_3326_CEN:NaN)1:1.662198936)1:0.5153908389,Entada_rheedei_Koenen_496_Z:NaN)1:2.332967824,Entada_pervillei_Koenen_302_G_K:NaN)1:1.868802824,(Aubrevillea_kerstingii_Nimba_Botanic_Team_JR957_WAG:NaN,Piptadeniastrum_africanum_Koenen_152_WAG:NaN)1:2.014550162)1:1.020060452)1:0.3372795038,Chidlowia_sanguinea_Wieringa_4338_WAG:NaN)0.68:0.0301684539,(Sympetalandra_unijuga_Sidiyasa_1320_K:NaN,Sympetalandra_schmutzii_Schmutz_3764_MO:NaN)1:3.155258026)0.98:0.07227013578,(((((((Xylia_hoffmannii_Koenen_402_Z:NaN,Xylia_torreana_Maurin_et_al._RBN171_JRAU:NaN)1:1.783466646,Calpocalyx_heitzii_van_Valkenburg_2877_WAG:NaN)1:0.4295341555,Calpocalyx_dinklagei_Wieringa_6094_WAG:NaN)1:0.2613965396,Xylia_evansii_Jongkind_9064_WAG:NaN)1:2.176865613,((Pseudoprosopis_gilletii_Wieringa_6021_WAG:NaN,Pseudoprosopis_euryphylla_Lock_&_Frison_88/83_K:NaN)1:1.786826133,Pseudoprosopis_sericea_Jongkind_9513_WAG:NaN)1:1.627512491)1:1.960542565,((Adenanthera_pavonina_Ambriansyah_and_Arifin_AA295_K:NaN,Amblygonocarpus_andongensis_Sokpon_1451_WAG:NaN)1:1.457523408,Tetrapleura_tetraptera_Koenen_155_WAG:NaN)1:3.369239699)1:1.821702883,(Pentaclethra_macroloba_Boyle_6720_K:NaN,Pentaclethra_macrophylla_Galeuchet_&_Balthazar_10_Z:NaN)1:1.631502066)1:0.2192185122)1:3.247239799,((Erythrophleum_ivorense_Wieringa_5487_WAG:NaN,Erythrophleum_teysmannii_Smitinand_10468_K:NaN)1:2.725823573,Pachyelasma_tessmannii_Wieringa_5229_WAG:NaN)1:0.09509713084)1:1.427493178,(Dinizia_jueirana-facao_Folli_4889_HUEFS_K:NaN,Campsiandra_comosa_Iganci_856_RB:NaN)1:1.002133785)1:0.632802457,((((Burkea_africana_Smith_6_WAG:NaN,Stachyothyrsus_staudtii_van_Andel_4054_WAG:NaN)1:0.6993391276,Mora_gonggrijpii_Breteler_13792_WAG:NaN)1:0.4138359624,(Dimorphandra_macrostachya_Iganci_877_RB:NaN,Dimorphandra_davisii_Luckow_4593_BH:NaN)1:2.49566842)1:0.3924572789,Dimorphandra_gardneriana_Hughes_2409_FHO:NaN)1:1.859849079)1:0.2954666015,(((((((Tachigali_bracteolata_Mori_24793_NY:NaN,Tachigali_paniculata_Henkel_657_NY:NaN)1:1.001348113,(Tachigali_vasquezii_Neill_13998_MO:NaN,Tachigali_odoratissima_Morim_562_RB:NaN)1:0.5957935876)1:0.09664207981,Tachigali_guianensis_Mori_22791_NY:NaN)1:2.474683364,Jacqueshuberia_brevipes_Redden_1240_US:NaN)1:0.3324598166,Arapatiella_psilophylla_de_Lima_et_al._7906_RB:NaN)1:2.013371683,Diptychandra_aurantiaca_Wood_26513_K:NaN)0.74:0.05115903021,Moldenhawera_floribunda_Klitgaard_30_K:NaN)1:0.242978661)1:0.1052171795,((((((Delonix_decaryi_Koenen_238_G_K:NaN,Delonix_edule_Willing_s.n._K:NaN)1:0.862390315,Colvillea_racemosa_Bruneau_1403_MT:NaN)1:2.559696433,(Heteroflorum_sclerocarpum_Hughes_1849_FHO:NaN,Conzattia_multiflora_Hughes_2071_FHO:NaN)1:1.121069369)1:2.137099499,Parkinsonia_andicola_Hughes_2619_FHO:NaN)1:2.157692253,((Peltophorum_dubium_Hughes_2436_FHO:NaN,Peltophorum_africanum_Koenen_601_Z:NaN)1:1.935138381,Bussea_perrieri_Randrianasolo_527_WAG:NaN)1:1.638108947)1:0.3212130229,Schizolobium_parahyba_Klitgaard_694_K:NaN)1:0.3788309876)1:1.883225754,(((((((((Ticanto_crista_Herendeen_1_V_99_3_US:NaN,Mezoneuron_kauaiensis_Lorence_and_Wagner_8904_PTBG:NaN)0.89:0.04863397382,Pterolobium_stellatum_Herendeen_and_Mbago_17_XII_97_9_F:NaN)1:0.8552388713,Biancaea_decapetala_Hughes_2227_FHO:NaN)1:0.3019369547,Moullava_spicata_Gillis_9504_MO:NaN)1:0.4621263196,Guilandina_bonduc_Herendeen_and_Mbago_9_XII_97_3_US:NaN)1:0.4767060605,Gelrebia_rostrata_6th_International_Legume_Conference_5_JRAU:NaN)1:1.630348993,((((Tara_spinosa_Eastwood_36_FHO:NaN,Coulteria_platyloba_MacQueen_178_FHO:NaN)1:0.9127041345,Paubrasilia_echinata_Filgueiras_3391_NY:NaN)1:0.09529178583,Denisophytum_madagascariense_Bruneau_et_al._1348_MT:NaN)0.99:0.08575016466,Caesalpinia_cassioides_Pennington_789_K:NaN)1:0.118394255)1:0.9165246818,((Lophocarpinia_aculeatifolia_Vogt_1321_G:NaN,Haematoxylum_brasiletto_Gagnon_2010_013_MT:NaN)1:1.379603818,Hererolandia_pearsonii_Kolberg_and_Loots_HK_1399_K:NaN)1:0.6595068066)1:0.6486181556,((((((Arquita_trichocarpa_Gagnon_2018_MT:NaN,Pomaria_jamesii_Gagnon_2010_020_MT:NaN)1:0.2193157756,(Erythrostemon_mexicanus_Gagnon_2010_015_MT:NaN,Erythrostemon_coluteifolius_Gagnon_207_MT:NaN)1:1.9201315)1:1.493947198,((Hoffmannseggia_arequipensis_Hughes_2342_FHO:NaN,Zuccagnia_punctata_Fortunato_5545_MO_BAB:NaN)1:0.1592013239,Balsamocarpon_brevifolium_Eggli_and_Leuenberger_2986_Z:NaN)1:1.373557763)1:0.1964037406,Libidibia_glabrata_Lewis_and_Lozano_3073_K:NaN)1:1.400250235,Cenostigma_pluviosum_var._maraniona_Hughes_3105_MT:NaN)1:0.6252515538,(Cordeauxia_edulis_Kuchar_17803_K:NaN,Stuhlmannia_moavi_Keraudren_and_Aymonin_25628_MO_P:NaN)1:3.346596746)1:0.2569254965)1:3.237902858)1:0.276462099,((((((Senna_lasseigniana_Hughes_3086_Z:NaN,Senna_velutina_Wood_26598_K:NaN)1:0.2905104686,Senna_rugosa_de_Queiroz_15592_HUEFS:NaN)1:1.003988154,Senna_mollissima_Hughes_3150_Z:NaN)1:0.7954875712,(Senna_cushina_Hughes_3121_Z:NaN,Senna_leandrii_Koenen_245_G_K:NaN)1:0.9015937509)1:2.603075792,Cassia_cowanii_var._guianensis_Redden_3277_US:NaN)1:2.250703707,((((Chamaecrista_ramosa_Lewis_3845_K:NaN,Chamaecrista_lineata_Bradley_32006_US:NaN)1:2.70663084,Chamaecrista_viscosa_Wood_26658_K:NaN)1:1.429468723,Chamaecrista_adiantifolia_Iganci_861_RB:NaN)1:2.698156043,((Recordoxylon_speciosum_Redden_5983_US:NaN,Melanoxylon_brauna_Lopes_and_Andrade_113_K:NaN)1:2.055836875,Batesia_floribunda_Grenand_3032_CAY:NaN)0.8:0.04520880779)1:1.313390618)1:2.18874)1:2.169496512,((Gymnocladus_dioicus_Jongkind_and_Wieringa_4426_WAG:NaN,Gleditsia_chinensis_Koenen_604_Z:NaN)1:2.179944899,Umtiza_listeriana_6th_International_Legume_Conference_10_JRAU:NaN)1:2.138990006)1:0.6718726095,(((Ceratonia_siliqua_Wieringa_3477_WAG:NaN,Acrocarpus_fraxinifolius_Manos_1416_DUKE:NaN)1:0.4602750443,Tetrapterocarpon_geayi_Koenen_231_G_K:NaN)1:1.988824402,Arcoa_gonavensis_Gardner_and_Knees_7026_E:NaN)1:0.81227477)1:1.997267205,((Medicago_truncatula:NaN,Glycine_max:NaN):0.9324214719,(Nissolia_schottii:NaN,Arachis_ipaensis:NaN)1:1.508167074)1:2.927048765,Cercis_canadensis:NaN)1;
